# Supplementary material for: Associations of Advanced Glycation End Products with Sleep Disorders in Chinese Adults
Source: Nutrients. 2024 Sep 27;16(19):3282. doi: 10.3390/nu16193282 (PMC11479084; doi:10.3390/nu16193282)
Supplement: Supplementary file 1 [file nutrients-16-03282-s001.zip]

Archive with 1 entries (1 files):
- nutrients-3212255-supplementary.pdf
